# Supplementary material for: Sports engagement and age at first myocardial infarction in men under 55 years of age
Source: PLoS One. 2017 Sep 21;12(9):e0184035. doi: 10.1371/journal.pone.0184035 (PMC5608204; doi:10.1371/journal.pone.0184035)
Supplement: S1 Table — (XLS) [file pone.0184035.s001.xls]

## Sheet: Minimal Data Set
Sport_before_18	Training_years_before_18	Active_lifestyle	Cummulative_training_hours	age	height	weight	bmi	hypertension_at_BL_ny	cholesterolemia_at_BL_ny	diabetes_at_BL_ny	cad_familyhist_ny	Smoking_at_Baseline_ny	Former_Smoking_ny	SmokingHx	NumberofCVRF	2NST_3STEMI	aspirin_ny	clopido_ny	statin_ny	ace_ny	atii_ny	beta_ny	hb	hct	leuco	cholesterol	hdl	ldl	triglyceride	Peak_CK	Peak_CKMB	tropo_value_dis	No_of_Stents_implanted	Total_Stent_length	Average_Stent_diameter	LM_Intervention	LAD_Intervention	LCX_Intervention	RAC_Intervention	Multivessel_Stenting	Number_of_Vessels_treated_at_Index_Procedure	Number_of_Lesions_treated_by_Study_Stent
1	10	1	6500	25.5	179	71	22.2	0	0	0	0	0	0	0	0	3	0	0	0	0	0	0	172	0.5	25.7	3	0.83	1.9	0.69	5612	199.2	1.21	1	15	3.5	0	1	0	0	0	1	1
1	3	0	1150	28.2	182	81	24.5	0	0	0	0	1	1	2	1	3	0	0	0	0	0	0	150	0.43	9.9	3.6	1.13	2.01	0.8	4229	359.6	5.76	1	15	4	0	1	0	0	0	1	1
1	14	0	4200	28.9	180	74	22.8	1	0	0	0	1	1	2	2	3	1	0	0	0	0	1	154	0.43	13.5	3.8	0.72	2.5	1.26	1204	83.5	1.67	1	22	3.5	0	1	0	0	0	1	1
1	4	0	200	34.8	180	76	23.5	0	0	0	1	1	1	2	2	3	0	0	0	0	0	0	114	0.34	14.4	3.19	0.6	2.4	0.34	2615	224.6	6.05	2	43	3.5	0	1	0	1	0	2	2
1	5	1	6250	36.2	197	90	23.2	0	0	0	0	1	1	2	1	3	0	0	0	0	0	0	151	0.45	11	4.2	1.89	1.8	1.05	4518	480.9	8.26	2	45	4	0	1	0	0	0	1	1
1	5	0	1000	37	180	80	24.7	1	1	0	0	1	1	2	3	3	0	0	0	0	0	0	141	0.4	10.1	6.56	0.97	4.1	3.27	2861	166.3	9.22	1	18	3	0	0	0	1	0	1	1
1	10	0	7000	37.1	170	70	24.2	0	0	0	0	1	1	2	1	3	0	0	0	0	0	0	174	0.5	15.4	3.9	0.66	2	2.63	1482	104.4	4.52	1	14	3.5	0	0	0	1	0	1	1
0	0	0	0	38	180	78	24.1	1	0	0	1	1	1	2	3	3	0	0	0	0	0	0	149	0.43	12.6	3.5	1	1.8	1.5	2845	230.6	3.67	4	52	2.63	0	1	0	0	0	1	2
1	8	0	1200	38.4	173	73	24.4	0	1	0	1	0	1	1	3	3	0	0	0	0	0	0	137	0.4	12.1	5.18	0.98	3.69767	1.11	2052	212	3.52	1	14	3	0	0	0	1	0	1	1
0	0	0	0	39.6	180	80	24.7	0	0	0	1	0	1	1	2	3	0	0	0	0	0	0	140	0.4	8.9	5.76	1.56	3.7565	0.98	3208	170	5.76	2	22	2.88	0	0	0	1	0	1	1
1	5	0	750	40.5	173	73	24.4	0	0	0	1	1	1	2	2	3	0	0	0	0	0	0	138	0.4	12.8	5.2	0.9	3.4	1.9	2149	232.3	6.37	1	28	3.5	0	0	0	1	0	1	1
0	0	0	0	40.8	177	73	23.3	1	1	0	1	0	0	0	3	2	0	0	0	0	0	0	154	0.46	10.9	6.5	1.18	4.6095	1.57	320	30.6	0.401	1	30	3	0	1	0	0	0	1	1
1	10	0	3000	41	174	70	23.1	0	0	0	0	1	1	2	1	3	0	0	0	0	0	0	145	0.42	13.1	4.69	0.63	3.42191	1.41	202	34.4	1.24	1	28	3.5	0	0	0	1	0	1	1
1	8	0	1600	41	180	74	22.8	1	1	0	0	1	1	2	3	3	0	0	1	0	0	0	121	0.36	12.2	4.06	1.34	2.30366	0.92	580	29.8	0.869	3	42	2.83	0	0	1	0	0	1	2
1	8	0	800	41.2	180	75	23.1	0	0	0	0	1	1	2	1	3	0	0	0	0	0	0	132	0.4	13.1	5.2	0.94	3.9024	0.79	839	61.8	1.91	2	42	2.38	0	0	1	0	0	1	2
1	2	0	800	41.4	170	70	24.2	0	0	0	1	1	1	2	2	2	0	0	0	0	0	0	162	0.47	18.6	3.23	1.42	1.51132	0.66	3966	300	4.73	2	33	2.38	0	0	1	0	0	1	1
1	1	0	650	41.5	176	76	24.5	1	1	0	0	1	1	2	3	3	0	0	0	0	0	0	156	0.48	13.3	6.52	1.59	4.71278	0.48	3671	523.4	8.38	2	35	3.5	0	0	0	1	0	1	1
0	0	0	0	41.6	180	80	24.7	0	0	0	1	1	1	2	2	2	0	0	0	0	0	0	147	0.43	7.59999	6.38999	0.98	4.40987	2.21	512	44.0999	0.91	1	26	2.5	0	0	1	0	0	1	1
1	4	0	1600	41.9	173	54	18	0	0	1	0	0	0	0	1	3	0	0	0	0	0	0	135	0.4	17.4	4.67	0.92	3.0576	1.53	4504	226.2	9.44	1	13	3.5	0	1	0	0	0	1	1
0	0	0	0	42.3	173	74	24.7	1	0	0	0	1	1	2	2	3	0	0	0	0	0	0	136	0.41	13.6	3.9	0.97	2.60476	0.72	1659	105.6	5.2	1	18	3.5	0	1	0	0	0	1	1
1	4	1	950	42.6	184	83	24.5	0	0	0	1	1	1	2	2	3	0	0	0	0	0	0	136	0.4	10.4	5.39	0.97	4.22088	0.44	3145	267.3	6.11	1	15	2.5	0	0	1	0	0	1	1
1	2	0	450	42.6	188	80	22.6	0	0	1	1	1	1	2	3	3	0	0	0	0	0	0	140	0.42	13.2	4.99	1.03	3.4	1.25	5387	423.4	0.01	1	23	3.5	0	1	0	0	0	1	1
1	8	0	1600	42.8	170	70	24.2	0	0	0	1	1	1	2	2	3	0	0	0	0	0	0	151	0.45	20.8	4.14	1.11	2.69964	0.73	9471	1354	16.97	1	18	3.5	0	1	0	0	0	1	1
0	0	0	0	42.9	187	80	22.9	1	0	0	1	1	1	2	3	3	0	0	0	0	0	0	148	0.44	9	3.44	1.01	1.6833	1.65	2607	54.7	4.28	1	18	3	0	0	1	0	0	1	1
0	0	0	0	43.4	164	60	22.3	0	0	0	0	0	0	0	0	3	0	0	0	0	0	0	146	0.43	10	5.4099	1.49	3.7118	0.46	166	7.5999	0.15399	1	18	3	0	1	0	0	0	1	1
1	7	0	1050	43.4	173	73	24.4	1	1	0	1	0	0	0	3	3	0	0	0	0	0	0	146	0.43	9.6	5.94	0.76	3.89477	2.84	1606	274.2	1.23	1	8	2.75	0	0	1	0	0	1	1
1	10	0	2500	43.4	179	75	23.4	0	1	0	1	1	1	2	3	2	1	1	1	0	0	1	172	0.49	11.8	6	1.1	3.72338	2.6	704	54	2.07	2	46	3.5	0	1	1	0	1	2	2
1	4	0	4000	43.8	179	80	25	0	0	1	0	1	1	2	2	3	0	0	0	0	0	0	160	0.47	11.8	4.73	0.97	3.2621	1.1	2251	218.5	3.19	3	42	3.67	0	0	0	1	0	1	3
1	4	0	600	44.5	176	70	22.6	0	0	0	0	1	1	2	1	2	0	0	0	0	0	0	148	0.43	8.8					116	2.7	0.123	1	18	3.5	0	0	0	1	0	1	1
1	4	0	800	44.6	178	66.5	21	1	0	1	0	0	0	0	2	2	0	0	0	0	1	1	161	0.48	22.5	2.8	0.9	1.5	0.8	1161	82.7	7.54	3	53	2.33	0	0	1	0	0	1	3
1	3	0	1050	45	185	78	22.8	0	0	0	0	0	1	1	1	2	1	1	1	0	0	0	170	0.49	12.8	4.97	1.63	2.7	1.4	577	82	1.31	1	18	4	0	1	0	0	0	1	1
1	10	1	5550	45.5	168	61.5	21.8	0	0	0	1	0	0	0	1	3	0	0	0	0	0	0	148	0.43	10.4	5.44	1	2.82893	3.56	10541	202.8	19.68	1	28	3.5	0	0	0	1	0	1	1
1	12	0	3600	45.7	184	70	20.7	1	0	0	0	1	1	2	2	3	1	0	0	0	0	1	161	0.46	19	6.1	1.43	3.45717	2.68	914	41.4	2.31	1	18	2.25	0	1	0	0	0	1	1
0	0	0	0	45.9	186	77	22.3	0	0	0	1	1	1	2	2	3	0	0	0	0	0	0	141	0.42	8.6	5.73	0.8	4.57249	0.79	4306	748.6	8.19	2	36	3.5	0	0	1	1	1	2	2
0	0	1	8000	46	178	76	24	0	0	0	0	1	1	2	1	2	0	0	0	0	0	0	153	0.43	11.9	6.1999	1.1	3.9052	2.64	1525	134.2	2.07999	4	54	3.25	0	1	0	1	1	2	2
1	10	1	25000	46	182	71	21.4	0	0	0	1	1	1	2	2	2	0	0	0	0	0	0	151	0.44	7.9	5.61	1.49	3.63577	1.07	338	18	0.208	2	40	2.5	0	1	0	0	0	1	1
1	3	0	300	46	180	75	23.1	0	1	0	1	1	1	2	3	2	0	0	1	0	0	0	156	0.43	15.1	5.55	0.88	3.4843	2.61999	1687	118.6	4.07999	3	52	2.67	0	1	0	0	0	1	2
1	10	0	2500	46.3	175	73	23.8	0	0	0	0	1	1	2	1	2	0	0	0	0	0	0	149	0.42	11	5.5	0.9	4.12483	1.05	3715	272.8	9.19	1	22	3.5	0	0	0	1	0	1	1
1	2	0	200	46.3	174	66	21.8	0	1	0	1	1	1	2	3	3	0	0	0	0	0	0	138	0.41	6.5					255	10	0.579	2	40	2.75	0	1	0	0	0	1	1
1	6	1	5800	46.6	179	74	23.1	0	0	0	1	1	1	2	2	2	1	1	0	0	0	0	155	0.45	12	6.23	2.24	3.7	0.65	814	8	1.94	1	18	2.5	0	0	1	0	0	1	1
1	6	1	5800	46.7	173	65	21.7	0	0	0	0	1	1	2	1	3	0	0	0	0	0	0	134	0.4	11.1	4.94	1.13	3.5475	0.58	1390	73.4	3.92	1	15	3	0	1	0	0	0	1	1
1	10	1	6000	46.8	170	70	24.2	1	0	0	1	1	1	2	3	3	0	0	0	0	1	0	145	0.43	12.7	4.8	0.76	1.7	5.18	1762	228.2	3.52	1	20	3.5	0	0	0	1	0	1	1
0	0	0	0	47	168	65	23	0	1	0	0	1	1	2	2	3	0	0	0	0	0	0	184	0.54	8	5.36	0.71	4.2065	0.98	4404	264.4	10.1	1	18	3	0	1	0	0	0	1	1
1	5	1	4000	47.1	187	85	24.3	1	0	0	0	1	1	2	2	3	0	0	0	0	0	1	123	0.36	13.2	4.28	0.96	3.03942	0.62	5770	704.4	10.96	1	18	3	0	1	0	0	0	1	1
1	14	0	3400	47.2	177	76	24.3	0	0	0	1	0	0	0	1	2	0	0	0	0	0	0	136	0.4	4.2	6.04	1.31	4.13716	1.31	306	17.9	0.372	3	42	2.66	0	1	1	0	1	2	2
1	5	0	1000	47.4	172	72	24.3	0	1	0	1	0	1	1	3	3	1	0	1	0	0	1	119	0.35	8.6	4.2	0.88	2.9	1.26	1433	14.7	5.17	1	18	3.5	0	1	0	0	0	1	1
1	2	1	5200	47.5	168	67	23.7	0	0	0	0	1	1	2	1	3	0	0	0	0	0	0	133	0.39	10.3	4.13	0.66	2.86359	1.34	656	37	2.48	2	30	4	0	0	0	1	0	1	1
1	8	0	1200	47.5	175	75	24.5	0	0	0	1	0	0	0	1	3	0	0	0	0	0	0	170	0.49	13.3	5.64	0.92	4.21767	1.11	949	198.8	4.73	0			0	1	1	1	0	3	0
1	4	1	3725	48	189	76	21.3	0	0	0	1	0	0	0	1	2	1	1	1	0	0	0	133	0.41	9	4.16	0.77	3.13205	0.57	105	6.2	0.113	2	33	3	0	1	0	0	0	1	1
1	10	0	3000	48	167	65	23.3	0	0	0	1	1	1	2	2	2	0	0	0	0	0	0	148	0.45	8.1	4.42	1.09	2.8503	1.06	75	3.5	0.161	1	12	3	0	1	0	0	0	1	1
1	6	0	300	48	175	75	24.5	0	0	0	1	1	1	2	2	3	0	0	0	0	0	0	157	0.47	13.7	5.62	1.1	4.17154	0.77	2122	257	0.539	1	15	2.75	0	1	0	0	0	1	1
1	4	0	800	48	188	87	24.6	0	0	0	0	1	1	2	1	3	0	0	0	0	0	0	143	0.41	9.9	4.76	1.24	3.29373	0.5	2062	260.2	6.37	1	18	3.5	0	1	0	0	0	1	1
1	8	1	7400	48.1	170	70	24.2	0	0	0	0	1	1	2	1	3	0	0	0	0	0	0	148	0.44	11.7	4.33	0.83	2.87548	1.38	160	11.7	0.137	1	18	3	0	0	0	1	0	1	1
0	0	1	100	48.3	179	80	25	1	1	0	0	0	1	1	3	3	0	0	0	1	0	1	137	0.41	7.7	6.01	1.43	4.3673	0.47	526	42.4	1.55	2	36	2.63	0	1	0	1	1	2	2
1	6	0	1500	48.3	172	60	20.3	0	1	0	0	0	0	0	1	3	0	0	1	0	0	0	149	0.43	14.5	6.04	0.62	3.79988	3.58	6364	403	4.19	1	38	3	0	1	0	0	0	1	1
0	0	0	0	48.7	176	76	24.5	0	0	0	0	1	1	2	1	2	0	0	0	0	0	0	178	0.49	8.2	3.6	1.27	4.36	3.17	139	8	0.938	1	18	2.5	0	1	0	0	0	1	1
1	8	0	2400	48.8	170	64	22.1	0	1	0	0	0	0	0	1	3	0	0	0	0	0	0	146	0.42	13.1	7.12	1.44	5.44468	0.52	3571	458.6	5.01	1	18	3.5	0	1	0	0	0	1	1
0	0	0	0	48.9	173	69	23.1	0	0	0	1	1	1	2	2	3	0	0	0	0	0	0	148	0.43	16.1	4.39	1.19	2.67052	1.17	5693	256.5	11.3	1	24	3	0	1	0	0	0	1	1
0	0	0	400	48.9	164	67	24.9	1	1	0	0	1	1	2	3	2	1	1	0	0	1	1	133	0.39	9.3	4.76	0.9	2.19463	3.68	491	10.1	1.23	2	31	3	0	1	0	1	0	2	2
0	0	0	0	49	172	70	23.7	0	0	0	0	1	1	2	1	3	0	0	0	0	0	0	125	0.38	15.9	3.67	0.86	2.5973	0.47	2473	274.7	6.61	1	18	2.75	0	1	0	0	0	1	1
1	4	0	600	49	168	68	24.1	0	0	0	0	1	1	2	1	3	0	0	0	0	0	0	147	0.43	14.9	4.32	0.71	3.18913	0.93	720	37.3	2.04	2	30	2.88	0	0	1	1	1	2	2
0	0	0	0	49.1	180	75.8	23.1	0	0	0	0	1	1	2	1	3	0	0	0	0	0	0	124	0.35	9.2	6.92	1.06	5.46	1.25	2074	282.6	4.49	2	41	3	0	1	0	0	0	1	2
1	6	0	4200	49.1	180	77	23.8	0	1	0	0	1	1	2	2	2	0	0	0	0	0	0	163	0.51	12.5	6.4	1.05	4.44491	2	1676	182.2	17.06	1	18	2.75	0	0	0	1	0	1	1
1	8	1	11800	49.2	182	73	22	0	1	0	0	0	0	0	1	3	0	0	1	0	0	0	132	0.4	10.9	5.7	1.37	4.47	1.25	8429	561.4	9.6099	1	23	3	0	0	0	1	0	1	1
1	2	1	18700	49.2	168	66	23.4	0	0	0	0	0	0	0	0	3	0	0	0	0	0	0	152	0.45	8.4	5.02	1.51	2.96694	1.2	488	35.8	1.76	3	50	3.17	0	1	1	0	1	2	2
1	10	0	1500	49.4	167	65	23.3	0	0	0	0	1	1	2	1	3	0	0	0	0	0	0	153	0.45	15.5	4.4	2.24	1.79796	0.8	2527	412	6.97	3	63	3.5	0	0	0	1	0	1	2
1	4	1	6250	49.5	174	72	23.8	0	0	0	1	0	0	0	1	3	0	0	0	0	0	0	144	0.43	5.6	6.03	1.28	4.35628	0.87	1290	14.4	2.85	1	24	2.75	0	0	0	1	0	1	1
1	2	1	4800	49.5	177	77	24.6	0	0	0	0	0	1	1	1	3	0	0	0	0	0	0	124	0.37	13.7	4.7	1.12	3.20439	0.83	1088	112.3	1.73	2	22	3.25	0	0	0	1	0	1	2
1	3	1	5850	50.2	182	71	21.4	0	1	0	0	0	0	0	1	3	0	0	0	0	0	0	151	0.44	21.1	3.1	0.9	1.5	1.5	1105	93.2	1.88	3	62	2.75	0	1	1	0	1	2	3
1	4	1	3400	50.2	161	63	24.3	0	1	0	0	1	1	2	2	3	0	0	0	0	0	0	173	0.51	8.9	5.4	1.47	3.04301	1.96	1925	305.2	4.34	3	32	2.42	0	1	1	0	1	2	2
1	10	0	1000	50.2	170	72	24.9	0	0	0	0	0	0	0	0	2	0	0	0	0	0	0	152	0.45	8.2	4.01	0.82	2.20797	2.17	100	4.1	0.035	1	15	4	0	0	0	1	0	1	1
1	8	0	875	50.2	179	80	25	0	1	0	1	1	1	2	3	3	0	0	0	0	0	0	160	0.48	13.6	5.25	0.86	3.85147	1.19	365	33.5	1.01	2	41	3.25	0	1	1	0	1	2	2
1	4	0	4400	50.2	195	78	20.5	0	0	0	0	1	1	2	1	3	0	0	0	0	0	0	138	0.41	9.3	4.66	1.18	3.15869	0.71	1739	157.7	1.84	5	61	3.15	0	1	0	1	1	2	3
0	0	0	1000	50.3	175	65	21.2	1	0	0	0	1	1	2	2	2	0	0	0	0	0	0	153	0.43	10.2					833	21.6	0.026	4	53	2.5	0	1	1	0	1	2	4
0	0	1	12000	50.5	176	75	24.2	0	1	0	1	0	0	0	2	2	0	0	1	0	0	0	136	0.41	7	4.5	1.24	2.86628	0.87	199	21	0.168	2	42	3.25	0	0	1	1	1	2	2
0	0	0	0	50.5	177	70	22.3	0	1	0	1	1	1	2	3	3	0	0	0	0	0	0	151	0.43	10.7	10	1.46	7.95169	1.3	729	71.5	0.677	3	47	2.58	0	1	0	0	0	1	2
1	5	0	5500	50.5	183	80	23.9	0	1	0	0	1	1	2	2	3	0	0	0	0	0	0	127	0.37	7.5	5.389	1.08	3.785	1.16	2412	182.9	5.61999	1	28	3.5	0	0	0	1	0	1	1
0	0	0	0	50.8	172	73	24.7	0	1	0	0	1	1	2	2	3	0	0	0	0	0	0	133	0.4	9.6	3.7	1.2	1.8	1.5	328	14.7	0.804	1	18	3	0	0	0	1	0	1	1
0	0	0	0	50.8	176	76	24.5	1	1	0	0	1	1	2	3	2	0	0	1	0	0	1	153	0.45	13.8	4.63	0.86	2.38068	3.07	107	4.6	0.098	2	33	3.25	0	1	1	0	1	2	2
1	6	1	1800	50.8	178	67	21.1	0	0	0	0	0	1	1	1	3	0	0	0	0	0	0	173	0.49	8.1	4.44	1.03	3.08869	0.71	122	4.9	0.132	2	22	3.25	0	1	0	0	0	1	2
1	6	0	1800	50.8	170	57	19.7	0	1	0	0	1	1	2	2	3	0	0	0	0	0	0	140	0.42	14	5.46	1.46	3.68774	0.69	4548	403.2	11.35	2	32	3.25	0	1	0	0	0	1	1
1	5	1	1600	50.9	169	66	23.1	0	0	0	0	0	0	0	0	3	0	0	0	0	0	0	120	0.36	6.3	3.07	1.8	1.1	0.43	1257	130.9	1.85	1	13	3	0	1	0	0	0	1	1
0	0	0	3000	51	186	80	23.1	0	0	0	0	0	0	0	0	3	1	0	0	0	0	0	150	0.45	16.1	4.2	1.22	2.67227	0.68	1564	106	3.67	0			0	1	0	0	0	1	0
1	3	1	4450	51.2	173	65	21.7	0	0	0	0	0	0	0	0	3	0	0	0	0	0	0	146	0.42	11.3	5.45	1.1	4.01059	0.75	5321	573.5	14.08	4	64	2.94	0	1	0	0	0	1	1
1	3	0	900	51.2	175	72	23.5	1	0	0	0	0	1	1	2	3	0	0	0	0	0	0	140	0.42	12.3	3.31	0.84	2	1.01	2062	222.8	3.81	1	23	3.5	0	0	0	1	0	1	1
0	0	0	1500	51.4	180	80	24.7	0	0	0	1	0	1	1	2	3	0	0	0	0	0	0	138	0.42	9.6	5.42	0.84	3.9	1.51	4973	474	5.12	1	18	3	0	1	0	1	0	2	1
1	4	0	600	51.4	172	55	18.6	1	0	0	1	1	1	2	3	2	1	1	1	1	0	1	136	0.41	15.9	4.12	1.37	2.3	1.02	1285	78.8	2.14	0			1	0	0	0	0	1	0
1	6	0	1200	51.5	180	78	24.1	1	0	0	1	0	0	0	2	3	1	0	1	1	0	1	145		9.1	2.7	2.54	1.28	0.8	3810	471.8	4.68	2	36	3	0	0	1	0	0	1	2
0	0	0	0	51.6	165	68	25	0	1	0	1	1	1	2	3	3	0	0	1	0	0	0	142	0.42	10.3	6.2	1.34	3.75126	2.45	3424	166	5.9	3	42	3.25	0	0	1	1	1	2	3
1	7	1	3700	51.6	175	73	23.8	1	0	0	0	1	1	2	2	3	0	0	0	0	0	0	121	0.35	9.3	3.57	0.79	2.24599	1.18	309	5.9	1.88	2	31	4	0	0	0	1	0	1	1
0	0	0	0	51.8	187	76	21.7	1	1	0	1	0	0	0	3	3	0	0	0	1	0	0	150	0.44	8	7	1.29	5.23935	1.04	1663	191	2.98	2	37	3	0	1	0	1	1	2	2
0	0	0	0	51.9	163	64	24.1	0	1	0	0	1	1	2	2	3	0	0	0	0	0	0	151	0.44	14.2	3.09	0.71	1.7	1.48	422	23.5	0.378	2	36	2.88	0	1	0	0	0	1	1
1	4	0	1200	51.9	189	85	23.8	0	0	0	1	0	1	1	2	2	0	0	0	0	0	0	120	0.36	5.8	4.82	0.67	3.73	2.22	1704	85.4	2.02	1	18	3	0	0	0	1	0	1	1
1	8	0	4000	51.9	180	65	20.1	0	1	0	0	1	1	2	2	3	0	0	0	0	0	0	149	0.45	15.1	6.3	2.26	3.80015	0.53	3298	251.3	6.46	1	16	3.5	0	0	1	0	0	1	1
0	0	0	0	52	175	67	21.9	0	0	0	0	1	1	2	1	2	0	0	0	0	0	0	143	0.43	9	5.23	1.29	3.44672	1.09	535	4	1.07	0			0	0	1	0	0	1	0
1	2	0	200	52	179	74	23.1	0	0	0	1	1	1	2	2	3	0	0	0	0	0	0	136	0.41	9.6	4.89	1.47	3.16205	0.57	737	65.4	1.38	4	73	3.13	0	0	0	1	0	1	3
1	3	0	2250	52.2	176	68	22	0	1	0	0	1	1	2	2	3	0	0	0	0	0	0	139	0.41	8.9	6.06	1.39	4.27628	0.87	574	44.8	1.2	2	36	3.13	0	1	0	0	0	1	1
0	0	1	225	52.3	175	70	22.9	0	1	0	0	1	1	2	2	3	0	0	0	0	0	0	151	0.44	19.4	7.4	0.88	5.94074	1.28	2176	173.6	4.47	2	31	3.5	0	1	0	1	0	2	1
0	0	1	200	52.4	175	73	23.8	0	0	0	0	1	1	2	1	2	0	0	0	0	0	0	144	0.43	8.3	4.61	1.29	2.95344	0.81	297	5.8	0.081	1	18	3	0	0	0	1	0	1	1
1	8	0	2800	52.4	172	70	23.7	0	0	0	1	1	1	2	2	3	0	0	0	0	0	0	148	0.45	10.1	4.54	1.24	2.50804	1.75	346	26.7	1.13	2	30	3	0	0	0	1	0	1	1
0	0	0	1500	52.8	170	72	24.9	1	1	0	0	0	1	1	3	2	1	0	1	1	0	1	144	0.39	5.1999	5.0999	1.01	3.25	1.84	57	1.7	0.004	1	22	2.25	0	1	0	0	0	1	1
1	4	0	1000	52.8	185	82	24	0	1	1	0	1	1	2	3	3	0	0	0	1	0	0	131	0.38	8.4	5.23	1.4	3.49059	0.75	1251	109.2	4.26	2	30	4.25	0	0	0	1	0	1	2
0	0	0	1600	52.9	174	74	24.4	0	1	0	0	0	0	0	1	3	1	0	0	0	0	0	156	0.47	9.8	3.96	0.93	2.10228	2.05	30	3.2	0.112	1	23	2.75	0	1	0	0	0	1	1
1	4	0	800	53	168	65	23	0	1	0	0	1	1	2	2	3	0	0	0	0	0	0	148	0.44	14.3	5.58	1.25	4.12183	0.46	10037	807.1	20.3	1	28	3	0	1	0	0	0	1	1
0	0	0	0	53.2	180	77	23.8	1	0	0	0	1	1	2	2	3	0	0	0	0	0	0	131	0.39	13.8	4.13	0.91	2.95752	0.58	1824	128.6	7.3	2	40	3.25	0	1	0	0	0	1	1
1	8	1	14400	53.4	175	61	19.9	1	1	0	0	1	1	2	3	2	0	0	0	0	0	0	156	0.45	18.4	6.01	1.33	3.9	1.64	3938	391.7	10.12	3	64	2.75	0	0	1	0	0	1	3
0	0	0	0	53.5	187	80	22.9	0	0	0	0	1	1	2	1	2	0	0	0	0	0	0	150	0.44	9	3.29	0.63	1.72323	2.07	1715	509.5	1.76	1	18	2.25	0	0	1	0	0	1	1
1	2	1	1200	53.7	172	71	24	0	0	0	0	0	0	0	0	3				0		0	150	0.46	26.2	5.33	1.45	3.35052	1.17	793	74.1	0.997	1	24	3	0	1	0	0	0	1	1
1	6	0	600	53.7	182	76	22.9	0	0	0	0	1	1	2	1	3	0	0	0	0	0	0	139	0.42	19.1	5.03	0.83	3.83796	0.8	1652	166.3	4.75	4	64	2.94	0	1	0	1	1	2	2
1	4	0	3000	53.8	177	70	22.3	0	0	0	0	0	0	0	0	3	0	0	0	0	0	0	133	0.4	10.1	4.82	1.29	2.94169	1.3	1062	66.3	2.79	3	42	3.5	0	0	0	1	0	1	2
0	0	0	800	53.9	163	61.5	23.1	1	1	0	0	0	0	0	2	2	0	0	0	0	0	0	122	0.35	10.2	4.43	1.09	2.37607	2.13	476	47.9	0.815	3	40	2.67	0	1	1	0	1	2	2
0	0	0	1000	54	172	63	21.3	0	1	0	1	0	1	1	3	3	1	0	1	0	0	0	149	0.45	9	4.15	1.46	2.5	0.48	535	78.5	1.26	1	18	3	0	0	1	1	0	2	1
1	5	0	1000	54	170	65	22.5	1	0	0	0	1	1	2	2	2	0	0	0	0	0	0	131	0.38	11.5	3.93	1.02	2.5208	0.86	1760	155.8	3.5399									3
0	0	0	0	54.2	170	71	24.6	1	0	0	0	0	0	0	1	2	0	0	0	0	1	0	118	0.36	7.7	3.96	1.27	2.44562	0.54	844	65.2	1.03	2	76	2.75	0	0	0	1	0	1	2
0	0	0	0	54.3	193	90	24.2	0	1	0	0	0	1	1	2	3	0	0	1	0	0	0	159	0.46	9					4951	127.1	11.96	1	18	3.5	0	1	0	0	0	1	1
1	8	0	1200	54.3	170	68	23.5	0	0	0	1	0	1	1	2	3	0	0	0	0	0	0	153	0.43	8.6	8.4	1.92	5.7	1.76	1471	62.5	3.93	1	19	3	0	0	1	0	0	1	1
0	0	0	0	54.5	165	67	24.6	0	0	0	0	1	1	2	1	2	1	0	0	0	0	1	144	0.42	6.2	5.67	1.24	3.54753	1.95	1147	6.2	0.01	2	53	2.63	0	0	1	1	1	2	2
0	0	0	0	54.8	191	88	24.1	0	1	0	1	0	1	1	3	2	1	0	1	0	0	1	147	0.42	2.9	5.6	0.84	3.61958	2.52	420	70.8	1.31	1	12	2.5	0	0	1	0	0	1	1
0	0	0	0	54.8	183	70	20.9	0	1	0	0	1	1	2	2	2	0	0	0	0	0	0	135	0.41	9.5	3.99	1.15	2.4	1.05	286	24.1	0.34	1	26	3	0	1	0	0	0	1	1
1	6	0	1400	54.8	175	65	21.2	1	0	0	0	0	0	0	1	2	1	0	0	0	1	1	85	0.25	9					419	29.1	2.44	1	11	3	1	0	0	0	0	1	1
0	0	0	0	54.9	184	84	24.8	0	0	0	0	1	1	2	1	2	0	0	0	0	0	0	154	0.45	22.6	6.75	1.18	1.6	8.73	3373	146.1	1.14	3	36	2.75	0	0	0	1	0	1	2
0	0	0	1125	54.9	177	68	21.7	1	1	0	0	1	1	2	3	3	0	0	1	0	0	0	132	0.39	17.2	4.16	1.05	2.84752	0.58	648	134.4	2.73	2	42	4	0	0	0	1	0	1	1
1	8	1	2450	54.9	178	79	24.9	0	1	0	0	0	0	0	1	3	1	0	1	0	0	0	142	0.41	12.6	5.33	1.25	3.40118	1.5	1425	107.7	4.36	1	24	3	0	1	0	0	0	1	1
